# Supplementary material for: Tracing all patients who received insured dialysis treatment in Japan and the present situation of their number of deaths
Source: Clin Exp Nephrol. 2022 Jan 1;26(4):360–7. doi: 10.1007/s10157-021-02163-z (PMC8930944; doi:10.1007/s10157-021-02163-z)
Supplement: Supplementary file 1 — Supplementary file1 (XLSX 15 KB) [file 10157_2021_2163_MOESM1_ESM.xlsx]

## Sheet: 参考資料1
Online Resource 1 Dialysis-related medical fee points
typ	skwd_name_cd	actnm
HD	140036710	Artificial kidney (chronic maintenance dialysis) (<4 h)
	140051010	Artificial kidney (chronic maintenance dialysis) (≥4 h and <5 h)
	140051110	Artificial kidney (chronic maintenance dialysis) (≥5 h)
	140057810	Artificial kidney (chronic maintenance dialysis 1) (<4 h)
	140057910	Artificial kidney (chronic maintenance dialysis 1) (≥4 h and <5 h)
	140058010	Artificial kidney (chronic maintenance dialysis 1) (≥5 h)
	140058110	Artificial kidney (chronic maintenance dialysis 2) (<4 h)
	140058210	Artificial kidney (chronic maintenance dialysis 2) (≥4 h and <5 h)
	140058310	Artificial kidney (chronic maintenance dialysis 2) (≥5 h)
	140058410	Artificial kidney (chronic maintenance dialysis 3) (<3 h)
	140058510	Artificial kidney (chronic maintenance dialysis 3) (≥4 h and <5 h)
	140058610	Artificial kidney (chronic maintenance dialysis 3) (≥5 h)
	140059310	Artificial kidney (chronic maintenance dialysis 1) (<4 h)(follow-up)
	140059410	Artificial kidney (chronic maintenance dialysis 1) (≥4 h and <5 h) (follow-up)
	140059510	Artificial kidney (chronic maintenance dialysis 1) (≥5)(follow-up)
	140058770	Additional medical fee points 1 for initiation phase (artificial kidney)
	140058870	Additional medical fee points 2 for initiation phase (artificial kidney)
	140007710	Artificial kidney (others)
	140008170	Artificial kidney (initiation phase) additional medical fee points
	140033770	Additional medical fee points for treatment of individuals with disabilities, etc. (artificial kidney)
	140007910	Additional medical fee points for treatment outside normal opening hours and during holidays (artificial kidney)
	140058970	Additional medical fee points for dialysate quality assurance (artificial kidney)
	140059070	Additional medical fee points for long treatment (artificial kidney)
PD	140008510	Continuous ambulatory peritoneal dialysis
	140008810	Peritoneal dialysis (others)
	114003510	Fee points for provision of instruction and management for home peritoneal dialysis
	114003610	Frequent provision of instruction and management for home continuous ambulatory peritoneal dialysis
	114008250	Additional medical fee points for a sterilization apparatus for dialysate exchange for home continuous ambulatory peritoneal dialysis
	114006610	Additional medical fee points for an automated peritoneal dialysis machine
	140008770	Additional medical fee points for the initiation phase of peritoneal dialysis
	140054850	Additional medical fee points for treatment of infants (the initiation phase of peritoneal dialysis) (for 14 days)
	140054950	Additional medical fee points for treatment of infants (the initiation phase of peritoneal dialysis)(after the 15th day until 30th day)

## Sheet: 参考資料２（査読者返答）
Online Resource 2. Summary of aggregate figures to clarify issues to be addressed
	NDB	JRDR	Total populationa	NDB vs Total populationb	JRDR vs Total populationb
Overall	313031	339841	127443563	245.623	266.66
New patients	39370	40468	127443563	30.8921	31.7537
HD	305498	316113	127443563	239.712	248.042
PD	9618	9445	127443563	7.54687	7.41112
Number of deaths	31300	33863	127443563	24.5599	26.571
5-year survival	0.508	0.525	–	–	–
aTotal population as of January 1, 2019 based on the basic resident register.
b"NDB vs Total population" and "JRDR vs Total population" are per 100,000 population.
A dash indicates that data are not shown because the necessary data are not available in the source data (JRDR).
